# Supplementary material for: L-Arginine Ameliorates Defective Autophagy in GM2 Gangliosidoses by mTOR Modulation
Source: Cells. 2021 Nov 11;10(11):3122. doi: 10.3390/cells10113122 (PMC8619250; doi:10.3390/cells10113122)
Supplement: Supplementary file 1 [file cells-10-03122-s001.zip]

Archive with 1 entries (1 files):
- cells-1441099-supplementary.pdf
